# Supplementary material for: Metallic On-Chip Light Concentrators Fabricated by In Situ Plasmonic Etching Technique
Source: Nanomaterials (Basel). 2022 Nov 25;12(23):4195. doi: 10.3390/nano12234195 (PMC9739918; doi:10.3390/nano12234195)
Supplement: Supplementary file 1 [file nanomaterials-12-04195-s001.zip]

Archive with 1 entries (1 files):
- nanomaterials-2039602-supplementary.pdf
